# Supplementary material for: Phenazine-Based Homogeneous Photocatalysts for Visible-Light-Driven Hydrogenation of Nitroarenes Under Mild Conditions
Source: Molecules. 2026 Mar 24;31(7):1063. doi: 10.3390/molecules31071063 (PMC13074353; doi:10.3390/molecules31071063)
Supplement: Supplementary file 1 [file molecules-31-01063-s001.zip]

Archive with 1 entries (1 files):
- molecules-4169042-supplementary.pdf
